# Supplementary material for: A Ratiometric Fluorescent Probe for N2H4 Having a Large Detection Range Based upon Coumarin with Multiple Applications
Source: Molecules. 2023 Nov 16;28(22):7629. doi: 10.3390/molecules28227629 (PMC10674487; doi:10.3390/molecules28227629)
Supplement: Supplementary file 1 [file molecules-28-07629-s001.zip]

Archive with 1 entries (1 files):
- molecules-2683955-supplementary.pdf
